# Supplementary material for: Effects of Catastrophic Coverage Expansion on Out-of-Pocket Spending for Non-Covered Services and Financial Equity: Evidence from South Korea’s National Health Insurance
Source: Healthcare (Basel). 2026 Jan 26;14(3):302. doi: 10.3390/healthcare14030302 (PMC12896595; doi:10.3390/healthcare14030302)
Supplement: Supplementary file 1 [file healthcare-14-00302-s001.zip]

Archive with 1 entries (1 files):
- healthcare-4055774-supplementary.pdf
